# Supplementary material for: Surgical outcome in class 4 congenital anomalies of the ossicular chain: a systematic review of the literature
Source: Eur Arch Otorhinolaryngol. 2023 Jul 6;280(10):4327–37. doi: 10.1007/s00405-023-08091-w (PMC10477222; doi:10.1007/s00405-023-08091-w)
Supplement: Supplementary file 1 — Appendix: Table 1. Search terms (XLSX 11 KB) [file 405_2023_8091_MOESM1_ESM.xlsx]

## Sheet: Blad1
						Search terms		Combined with AND →
						General	Combined with OR →	congenital	minor ear anomal	surgical intervention
								birth	ossicular chain	surgery
								malform*	ear ossicle	surgical
								anomal*	auditory ossicle	operation
								abnormal*	stapes	Fenestration
								aplas*	oval window	Stapedotomy
								absence	facial nerve	Stapedectomy
								atresia	round window	Labyrinthotomy
								obliteration		Vestibulotomy
								dysplas*		Vestibulopexy
								hypoplas*		Drill
								deform*		Exploratory tympanotomy
								Hearing loss		Malleovestibulopexy
								malform*
								defect
								malposition
						Pubmed/Medline Mesh		congenital abnormalities	Ear Ossicles	Otologic Surgical Procedures
									Oval Window, Ear
									Round Window, Ear
									Stapes
						Embase Emtree		Congenital disorder	Middle ear	ear surgery
								Hearing impairment	Cochlea fenestra
						Cochrane Mesh descriptor		Congenital, Hereditary, and Neonatal Disease and Abnormalities	Ear, Middle	Otological Surgical Procedure
